# Supplementary material for: A new leiognathid record from China with complete mitogenomes and phylogenetic insights of two Aurigequula (Teleostei, Leiognathidae) species
Source: Zookeys. 2026 Jan 21;1267:31–49. doi: 10.3897/zookeys.1267.174380 (PMC12853101; doi:10.3897/zookeys.1267.174380)
Supplement: XML Treatment for Aurigequula striata [file zookeys.1267.174380-treatment1.xml]

<!DOCTYPE tp:taxon-treatment
  PUBLIC "-//TaxonX//DTD Taxonomic Treatment Publishing DTD v0 20100105//EN" "tax-treatment-NSO.dtd">
<tp:taxon-treatment xmlns:tp="http://www.plazi.org/taxpub"><tp:treatment-meta><kwd-group><label>Taxon classification</label><kwd>
                <named-content content-type="kingdom">Animalia</named-content>
              </kwd><kwd>
                <named-content content-type="order">Acanthuriformes</named-content>
              </kwd><kwd>
                <named-content content-type="family">Leiognathidae</named-content>
              </kwd></kwd-group><mixed-citation publication-type="journal"><person-group><name><surname>Chen</surname><given-names>Jia-Jie</given-names></name><name><surname>Zhong</surname><given-names>Jun-Sheng</given-names></name><name><surname>Zeng</surname><given-names>Sheng</given-names></name><name><surname>Yang</surname><given-names>De-Yuan</given-names></name><name><surname>Liu</surname><given-names>Pan</given-names></name><name><surname>Wang</surname><given-names>Xiao-Dong</given-names></name><name><surname>Zhang</surname><given-names>Han-Ye</given-names></name><name><surname>Ye</surname><given-names>Jin-Qing</given-names></name></person-group><article-title>A new leiognathid record from China with complete mitogenomes and phylogenetic insights of two <italic><tp:taxon-name><tp:taxon-name-part taxon-name-part-type="genus" reg="Aurigequula">Aurigequula</tp:taxon-name-part></tp:taxon-name></italic> (<tp:taxon-name><tp:taxon-name-part taxon-name-part-type="subdivision" reg="Teleostei">Teleostei</tp:taxon-name-part></tp:taxon-name>, <tp:taxon-name><tp:taxon-name-part taxon-name-part-type="family" reg="Leiognathidae">Leiognathidae</tp:taxon-name-part></tp:taxon-name>) species</article-title><source>Zookeys</source><day>21</day><month>01</month><year>2026</year><volume>1267</volume><fpage>31</fpage><lpage>49</lpage><pub-id pub-id-type="doi">10.3897/zookeys.1267.174380</pub-id></mixed-citation></tp:treatment-meta><tp:nomenclature><tp:taxon-name><object-id xmlns:xlink="http://www.w3.org/1999/xlink" content-type="arpha" xlink:type="simple">5BE557B5-57D3-5708-8CBD-BE974225642F</object-id><tp:taxon-name-part taxon-name-part-type="genus" reg="Aurigequula">Aurigequula</tp:taxon-name-part> <tp:taxon-name-part taxon-name-part-type="species" reg="striata">striata</tp:taxon-name-part></tp:taxon-name><tp:taxon-authority>(James &amp; Badrudeen, 1990)</tp:taxon-authority></tp:nomenclature><tp:treatment-sec sec-type="Diagnosis"><title>Diagnosis.</title><p>D VIII 16; A III 14; P I 19–20; V I-5; Vertebrae 24. Body robust and thick. Flank with 12–15 distinct vertical bars. Second dorsal fin spine elongated as filament.</p></tp:treatment-sec><tp:treatment-sec sec-type="Description"><title>Description.</title><p>Based on 2 specimens, 152.62–156.75 mm SL. Proportional measurements and counts are given in Table <xref ref-type="table" rid="T1">1</xref>.</p><table-wrap id="T1" position="float" orientation="portrait"><label>Table 1.</label><caption><p>Comparison of morphometric and meristic characters of <italic><tp:taxon-name><tp:taxon-name-part taxon-name-part-type="genus" reg="Aurigequula">A.</tp:taxon-name-part> <tp:taxon-name-part taxon-name-part-type="species" reg="striata">striata</tp:taxon-name-part></tp:taxon-name></italic> and <italic><tp:taxon-name><tp:taxon-name-part taxon-name-part-type="genus" reg="Aurigequula">A.</tp:taxon-name-part> <tp:taxon-name-part taxon-name-part-type="species" reg="fasciata">fasciata</tp:taxon-name-part></tp:taxon-name></italic> from the Western Pacific and the Indian Ocean.</p></caption><table><tbody><tr><th rowspan="2" colspan="1">Counts and measurements</th><th rowspan="1" colspan="2">Western Pacific (this study)</th><th rowspan="1" colspan="2">Indian Ocean (<xref ref-type="bibr" rid="B4">Chakrabarty et al. 2008</xref>)</th></tr><tr><th rowspan="1" colspan="1"><italic><tp:taxon-name><tp:taxon-name-part taxon-name-part-type="genus" reg="Aurigequula">A.</tp:taxon-name-part> <tp:taxon-name-part taxon-name-part-type="species" reg="striata">striata</tp:taxon-name-part></tp:taxon-name></italic> (<italic>n</italic> = 2)</th><th rowspan="1" colspan="1"><italic><tp:taxon-name><tp:taxon-name-part taxon-name-part-type="genus" reg="Aurigequula">A.</tp:taxon-name-part> <tp:taxon-name-part taxon-name-part-type="species" reg="fasciata">fasciata</tp:taxon-name-part></tp:taxon-name></italic> (<italic>n</italic> = 3)</th><th rowspan="1" colspan="1"><italic><tp:taxon-name><tp:taxon-name-part taxon-name-part-type="genus" reg="Aurigequula">A.</tp:taxon-name-part> <tp:taxon-name-part taxon-name-part-type="species" reg="striata">striata</tp:taxon-name-part></tp:taxon-name></italic> (<italic>n</italic> = 3)</th><th rowspan="1" colspan="1"><italic><tp:taxon-name><tp:taxon-name-part taxon-name-part-type="genus" reg="Aurigequula">A.</tp:taxon-name-part> <tp:taxon-name-part taxon-name-part-type="species" reg="fasciata">fasciata</tp:taxon-name-part></tp:taxon-name></italic> (<italic>n</italic> = 3)</th></tr><tr><td rowspan="1" colspan="1">Standard length (mm)</td><td rowspan="1" colspan="1">154.69 (152.62–156.75)</td><td rowspan="1" colspan="1">130.40 (86.23–188.01)</td><td rowspan="1" colspan="1">89.5–173.6</td><td rowspan="1" colspan="1">112.3–124.6</td></tr><tr><td rowspan="1" colspan="5">Counts</td></tr><tr><td rowspan="1" colspan="1">Dorsal fin rays</td><td rowspan="1" colspan="1">VIII 16</td><td rowspan="1" colspan="1">VIII 16</td><td rowspan="1" colspan="1">–</td><td rowspan="1" colspan="1">–</td></tr><tr><td rowspan="1" colspan="1">Anal fin rays</td><td rowspan="1" colspan="1">III 14</td><td rowspan="1" colspan="1">III 14</td><td rowspan="1" colspan="1">–</td><td rowspan="1" colspan="1">–</td></tr><tr><td rowspan="1" colspan="1">Pectoral fin rays</td><td rowspan="1" colspan="1">I 19–20</td><td rowspan="1" colspan="1">I 17–19</td><td rowspan="1" colspan="1">–</td><td rowspan="1" colspan="1">–</td></tr><tr><td rowspan="1" colspan="1">Pelvic fin rays</td><td rowspan="1" colspan="1">I 5</td><td rowspan="1" colspan="1">I 5</td><td rowspan="1" colspan="1">–</td><td rowspan="1" colspan="1">–</td></tr><tr><td rowspan="1" colspan="1">Lateral line scales</td><td rowspan="1" colspan="1">67 (64–69)</td><td rowspan="1" colspan="1">60 (55–64)</td><td rowspan="1" colspan="1">–</td><td rowspan="1" colspan="1">–</td></tr><tr><td rowspan="1" colspan="1">Scale rows above lateral line</td><td rowspan="1" colspan="1">21 (20–21)</td><td rowspan="1" colspan="1">22 (21–22)</td><td rowspan="1" colspan="1">–</td><td rowspan="1" colspan="1">–</td></tr><tr><td rowspan="1" colspan="1">Scale rows below lateral line</td><td rowspan="1" colspan="1">46 (43–48)</td><td rowspan="1" colspan="1">44 (41–47)</td><td rowspan="1" colspan="1">–</td><td rowspan="1" colspan="1">–</td></tr><tr><td rowspan="1" colspan="1">Vertebrae</td><td rowspan="1" colspan="1">24</td><td rowspan="1" colspan="1">24</td><td rowspan="1" colspan="1">–</td><td rowspan="1" colspan="1">–</td></tr><tr><td rowspan="1" colspan="1">Gill rakers on upper arch</td><td rowspan="1" colspan="1">5 (4–6)</td><td rowspan="1" colspan="1">3 (3–4)</td><td rowspan="1" colspan="1">–</td><td rowspan="1" colspan="1">–</td></tr><tr><td rowspan="1" colspan="1">Gill rakers on lower arch</td><td rowspan="1" colspan="1">18 (17–18)</td><td rowspan="1" colspan="1">14 (13–14)</td><td rowspan="1" colspan="1">–</td><td rowspan="1" colspan="1">–</td></tr><tr><td rowspan="1" colspan="1">Total gill rakers</td><td rowspan="1" colspan="1">23 (21–24)</td><td rowspan="1" colspan="1">17 (17–17)</td><td rowspan="1" colspan="1">–</td><td rowspan="1" colspan="1">–</td></tr><tr><td rowspan="1" colspan="5">Measurements</td></tr><tr><td rowspan="1" colspan="5">As % of standard length</td></tr><tr><td rowspan="1" colspan="1">Head length</td><td rowspan="1" colspan="1">29.71 (29.47–29.94)</td><td rowspan="1" colspan="1">30.54 (29.57–31.39)</td><td rowspan="1" colspan="1">33.2 (31.9–35.1)</td><td rowspan="1" colspan="1">32.0 (30.9–33.9)</td></tr><tr><td rowspan="1" colspan="1">Head depth (max.)</td><td rowspan="1" colspan="1">47.47 (47.42–47.52)</td><td rowspan="1" colspan="1">46.30 (44.99–47.99)</td><td rowspan="1" colspan="1">–</td><td rowspan="1" colspan="1">–</td></tr><tr><td rowspan="1" colspan="1">Body depth</td><td rowspan="1" colspan="1">54.64 (53.89–55.38)</td><td rowspan="1" colspan="1">54.39 (52.22–57.21)</td><td rowspan="1" colspan="1">59.5 (57.9–60.7)</td><td rowspan="1" colspan="1">54.8 (53.2–57.1)</td></tr><tr><td rowspan="1" colspan="1">Caudal peduncle length</td><td rowspan="1" colspan="1">8.47 (8.16–8.79)</td><td rowspan="1" colspan="1">8.79 (8.44–9.29)</td><td rowspan="1" colspan="1">8.3 (7.0–9.3)</td><td rowspan="1" colspan="1">8.0 (7.7–8.4)</td></tr><tr><td rowspan="1" colspan="1">Caudal peduncle depth</td><td rowspan="1" colspan="1">7.43 (7.32–7.53)</td><td rowspan="1" colspan="1">6.78 (6.68–6.84)</td><td rowspan="1" colspan="1">6.8 (6.1–7.3)</td><td rowspan="1" colspan="1">6.7 (6.4–7.1)</td></tr><tr><td rowspan="1" colspan="1">Caudal peduncle width</td><td rowspan="1" colspan="1">3.93 (3.78–4.08)</td><td rowspan="1" colspan="1">3.50 (2.80–4.18)</td><td rowspan="1" colspan="1">4.3 (4.0–4.8)</td><td rowspan="1" colspan="1">4.6 (4.5–4.7)</td></tr><tr><td rowspan="1" colspan="1">Pectoral-fin length</td><td rowspan="1" colspan="1">23.45 (23.22–23.69)</td><td rowspan="1" colspan="1">22.42 (22.04–22.67)</td><td rowspan="1" colspan="1">20.5 (18.7–21.5)</td><td rowspan="1" colspan="1">22.7 (22.5–22.9)</td></tr><tr><td rowspan="1" colspan="1">Pelvic-fin length</td><td rowspan="1" colspan="1">15.18 (14.98–15.37)</td><td rowspan="1" colspan="1">13.86 (13.45–14.08)</td><td rowspan="1" colspan="1">15.0 (12.3–18.1)</td><td rowspan="1" colspan="1">13.2 (12.9–13.4)</td></tr><tr><td rowspan="1" colspan="1">Dorsal fin base length</td><td rowspan="1" colspan="1">57.66 (57.40–57.91)</td><td rowspan="1" colspan="1">55.99 (55.33–56.81)</td><td rowspan="1" colspan="1">–</td><td rowspan="1" colspan="1">–</td></tr><tr><td rowspan="1" colspan="1">Pectoral fin base length</td><td rowspan="1" colspan="1">8.12 (7.95–8.29)</td><td rowspan="1" colspan="1">7.33 (7.04–7.87)</td><td rowspan="1" colspan="1">–</td><td rowspan="1" colspan="1">–</td></tr><tr><td rowspan="1" colspan="1">Pelvic fin base length</td><td rowspan="1" colspan="1">4.38 (4.05–4.70)</td><td rowspan="1" colspan="1">3.26 (2.10–4.28)</td><td rowspan="1" colspan="1">–</td><td rowspan="1" colspan="1">–</td></tr><tr><td rowspan="1" colspan="1">Anal fin base length</td><td rowspan="1" colspan="1">47.27 (46.94–47.60)</td><td rowspan="1" colspan="1">45.64 (44.69–46.26)</td><td rowspan="1" colspan="1">–</td><td rowspan="1" colspan="1">–</td></tr><tr><td rowspan="1" colspan="1">Predorsal length</td><td rowspan="1" colspan="1">34.37 (34.09–34.65)</td><td rowspan="1" colspan="1">39.09 (37.91–39.80)</td><td rowspan="1" colspan="1">54.1 (52.8–55.2)</td><td rowspan="1" colspan="1">52.1 (51.3–53.5)</td></tr><tr><td rowspan="1" colspan="1">Prepelvic length</td><td rowspan="1" colspan="1">31.95 (31.32–32.57)</td><td rowspan="1" colspan="1">34.41 (32.38–35.82)</td><td rowspan="1" colspan="1">39.6 (37.4–40.7)</td><td rowspan="1" colspan="1">42.0 (40.5–42.9)</td></tr><tr><td rowspan="1" colspan="1">Preanal length</td><td rowspan="1" colspan="1">49.65 (49.18–50.12)</td><td rowspan="1" colspan="1">52.18 (50.58–53.39)</td><td rowspan="1" colspan="1">59.2 (54.9–66.5)</td><td rowspan="1" colspan="1">57.7 (56.5–58.4)</td></tr><tr><td rowspan="1" colspan="1">Prepectoral length</td><td rowspan="1" colspan="1">31.05 (30.83–31.27)</td><td rowspan="1" colspan="1">31.93 (31.64–32.22)</td><td rowspan="1" colspan="1">–</td><td rowspan="1" colspan="1">–</td></tr><tr><td rowspan="1" colspan="5">As % of head length</td></tr><tr><td rowspan="1" colspan="1">Snout length</td><td rowspan="1" colspan="1">32.29 (31.06–33.53)</td><td rowspan="1" colspan="1">30.27 (29.81–30.66)</td><td rowspan="1" colspan="1">37.4 (33.0–41.7)</td><td rowspan="1" colspan="1">32.9 (32.0–34.0)</td></tr><tr><td rowspan="1" colspan="1">Head width (max.)</td><td rowspan="1" colspan="1">52.13 (50.25–54.00)</td><td rowspan="1" colspan="1">47.00 (45.97–48.58)</td><td rowspan="1" colspan="1">–</td><td rowspan="1" colspan="1">–</td></tr><tr><td rowspan="1" colspan="1">Upper jaw length</td><td rowspan="1" colspan="1">40.70 (40.62–40.78)</td><td rowspan="1" colspan="1">37.83 (35.74–39.90)</td><td rowspan="1" colspan="1">38.7 (34.6–42.4)</td><td rowspan="1" colspan="1">40.5 (38.4–43.4)</td></tr><tr><td rowspan="1" colspan="1">Lower jaw length</td><td rowspan="1" colspan="1">45.97 (44.39–47.55)</td><td rowspan="1" colspan="1">44.40 (43.81–44.77)</td><td rowspan="1" colspan="1">34.6 (25.8–50.3)</td><td rowspan="1" colspan="1">49.3 (45.0–51.6)</td></tr><tr><td rowspan="1" colspan="1">Interorbital width</td><td rowspan="1" colspan="1">33.00 (31.15–34.84)</td><td rowspan="1" colspan="1">33.85 (33.32–34.36)</td><td rowspan="1" colspan="1">31.3 (25.8–35.2)</td><td rowspan="1" colspan="1">34.0 (28.0–37.1)</td></tr><tr><td rowspan="1" colspan="1">Eye diameter/Orbit diameter</td><td rowspan="1" colspan="1">29.22 (28.33–30.12)</td><td rowspan="1" colspan="1">32.22 (30.80–33.58)</td><td rowspan="1" colspan="1">31.1 (28.6–33.9)</td><td rowspan="1" colspan="1">34.5 (32.9–35.5)</td></tr><tr><td rowspan="1" colspan="1">Preorbital depth</td><td rowspan="1" colspan="1">71.41 (68.92–73.90)</td><td rowspan="1" colspan="1">68.93 (67.17–70.37)</td><td rowspan="1" colspan="1">–</td><td rowspan="1" colspan="1">–</td></tr><tr><td rowspan="1" colspan="1">First dorsal fin spine length</td><td rowspan="1" colspan="1">7.30 (6.87–7.73)</td><td rowspan="1" colspan="1">6.64 (4.58–7.72)</td><td rowspan="1" colspan="1">–</td><td rowspan="1" colspan="1">–</td></tr><tr><td rowspan="1" colspan="1">Second dorsal fin spine length</td><td rowspan="1" colspan="1">87.94 (69.99*–105.89)</td><td rowspan="1" colspan="1">147.75 (140.59–154.92)</td><td rowspan="1" colspan="1">–</td><td rowspan="1" colspan="1">–</td></tr><tr><td rowspan="1" colspan="1">Third dorsal fin spine length</td><td rowspan="1" colspan="1">61.00 (55.13–66.86)</td><td rowspan="1" colspan="1">46.85 (38.75–54.95)</td><td rowspan="1" colspan="1">–</td><td rowspan="1" colspan="1">–</td></tr><tr><td rowspan="1" colspan="1">First anal fin spine length</td><td rowspan="1" colspan="1">11.18 (11.00–11.36)</td><td rowspan="1" colspan="1">7.44 (6.30–8.27)</td><td rowspan="1" colspan="1">–</td><td rowspan="1" colspan="1">–</td></tr><tr><td rowspan="1" colspan="1">Second anal fin spine length</td><td rowspan="1" colspan="1">69.85 (66.62–73.08)</td><td rowspan="1" colspan="1">67.40 (66.89–67.92)</td><td rowspan="1" colspan="1">–</td><td rowspan="1" colspan="1">–</td></tr><tr><td rowspan="1" colspan="1">Third anal fin spine length</td><td rowspan="1" colspan="1">45.97 (44.78–47.17)</td><td rowspan="1" colspan="1">39.85 (37.16–42.74)</td><td rowspan="1" colspan="1">–</td><td rowspan="1" colspan="1">–</td></tr><tr><td rowspan="1" colspan="1">Pectoral fin spine length</td><td rowspan="1" colspan="1">24.33 (21.67–26.99)</td><td rowspan="1" colspan="1">20.58 (18.91–21.50)</td><td rowspan="1" colspan="1">–</td><td rowspan="1" colspan="1">–</td></tr><tr><td rowspan="1" colspan="1">Pelvic fin spine length</td><td rowspan="1" colspan="1">46.18 (45.89–46.47)</td><td rowspan="1" colspan="1">36.88 (34.20–38.79)</td><td rowspan="1" colspan="1">–</td><td rowspan="1" colspan="1">–</td></tr></tbody></table><table-wrap-foot><fn><p>Notes: An asterisk (*) denotes a damaged specimen. A dash (–) indicates that the corresponding data were not provided in the original source.</p></fn></table-wrap-foot></table-wrap><p>Body large, robust, laterally compressed; deep-bodied (53.89–55.38% SL). Dorsal profile more convex than ventral; greatest depth below dorsal-fin origin. Dorsal- and pelvic-fin origins on same vertical axis; dorsal origin posterior to pelvic base. Anal-fin origin below first–second dorsal-fin ray interval (Fig. <xref ref-type="fig" rid="F1">1C, F</xref>). Dorsum of head with flattened triangular area enclosed by two supraorbital ridges; posterior ends of ridges connecting to nuchal spine base, slightly depressed. Dorsal profile of head moderately convex; nuchal spine longer than eye diameter (Fig. <xref ref-type="fig" rid="F1">1</xref>). Snout truncated; length 31.06–33.53% HL, greater than eye diameter (28.33–30.12% HL); tip blunt, squared. Gill opening large. Lower preopercular margin right-angled, weakly serrate. Branchiostegal rays 5; membrane attached along lateral isthmus margin. Caudal peduncle short (8.16–8.79% SL), shallow (7.32–7.53% SL). Vertebrae 24. Neural and haemal spines of PU4 expanded, bladelike (Fig. <xref ref-type="fig" rid="F1">1C, F</xref>).</p><p>Dorsal fin I, VIII,16; spine 1 shortest; spine 2 longest (105.89% HL, <abbrev xmlns:xlink="http://www.w3.org/1999/xlink" content-type="institution" xlink:title="East China Sea Fisheries Research Institute" xlink:type="simple">ECSFRI</abbrev> 22483); spines 3–4 anteriorly serrate; anal fin III,14; spine 2 longest (66.62–73.08% HL); spines anteriorly serrate; dorsal and anal fin bases with membranous sheath anteriorly; pectoral fin rounded, broad; pelvic fin subthoracic, shorter than pectoral; large axillary scale present; spines retractile; caudal fin forked; lobes rounded, blunt-tipped.</p><p>Mouth small, terminal, oblique; tubular when protruded; cleft below lower orbital margin; lower jaw strongly concave; lips fleshy, thin; maxilla exposed, extending beyond anterior orbital margin. Teeth small, villiform, pointed and bristled, with incurved tips; arranged in three or four rows forming bands on both upper and lower jaws; vomer, palatine, and tongue edentulous.</p><p>Eye moderately large, high-set, its lower margin above body axis; preorbital spine ridged and serrated; adipose eyelid poorly developed; interorbital space slightly convex; short spine present on anterosuperior orbital margin, posterior to nostril; nostrils dorsal to eye, two on each side; anterior nasal pore small and round, posterior large and oblong.</p><p>Body covered with cycloid scales; head, breast, and large diagonal region of nuchal spine asquamate; lateral line complete, slightly arched from upper opercle to end of dorsal-fin base, then horizontal along caudal peduncle; pored scales 64–69; pelvic and anal fins each with large axillary scale.</p><p>Pigmentation. Body silvery; head and asquamate chest region silvery-white; dorsal flank with 12–15 gray vertical bars extending to lateral midline; opercle yellowish; snout with dense melanophores dorsally above upper lip; fin spines silvery; pectoral-fin base and axil unpigmented; interradial membranes of dorsal, anal and caudal fins tinged light yellow; pelvic fins white, with silvery-white axillary scale; anal fin silvery-white (Fig. <xref ref-type="fig" rid="F1">1A, D</xref>). In preservative: Body yellowish; snout blackish due to concentrated melanophores; vertical bars on dorsal flank darkened to black (Fig. <xref ref-type="fig" rid="F1">1B, E</xref>).</p></tp:treatment-sec><tp:treatment-sec sec-type="Distribution"><title>Distribution.</title><p>First recorded from the Gulf of Mannar (Pamban, Mandapam, and Kilakarai), India, in the Indian Ocean (<xref ref-type="bibr" rid="B15">James and Badrudeen 1990</xref>), with subsequent reports from Sri Lanka (<xref ref-type="bibr" rid="B2">Chakrabarty and Sparks 2008</xref>; <xref ref-type="bibr" rid="B4">Chakrabarty et al. 2008</xref>) and Singapore (<xref ref-type="bibr" rid="B3">Chakrabarty and Sparks 2022</xref>). The present study confirms its first reliable record in the West Pacific, based on specimens from Hainan Island, China.</p></tp:treatment-sec><tp:treatment-sec sec-type="Remarks"><title>Remarks.</title><p>Two specimens of <italic><tp:taxon-name><tp:taxon-name-part taxon-name-part-type="genus" reg="Aurigequula">A.</tp:taxon-name-part> <tp:taxon-name-part taxon-name-part-type="species" reg="striata">striata</tp:taxon-name-part></tp:taxon-name></italic> were discovered incidentally among museum lots previously identified as <italic><tp:taxon-name><tp:taxon-name-part taxon-name-part-type="genus" reg="Leiognathus">Leiognathus</tp:taxon-name-part> <tp:taxon-name-part taxon-name-part-type="species" reg="equula">equula</tp:taxon-name-part></tp:taxon-name></italic>, a common species in southern Chinese waters (<xref ref-type="bibr" rid="B9">Chen et al. 2024</xref>). <italic><tp:taxon-name><tp:taxon-name-part taxon-name-part-type="genus" reg="Aurigequula">A.</tp:taxon-name-part> <tp:taxon-name-part taxon-name-part-type="species" reg="striata">striata</tp:taxon-name-part></tp:taxon-name></italic> appears to be rare and has only been recorded from a single locality (Hongsha Fish Market, Hainan). This species resembles <italic><tp:taxon-name><tp:taxon-name-part taxon-name-part-type="genus" reg="Leiognathus">L.</tp:taxon-name-part> <tp:taxon-name-part taxon-name-part-type="species" reg="equula">equula</tp:taxon-name-part></tp:taxon-name></italic> in having faint dorsal stripes after color fading, but differs in possessing broader and more distinct stripes. In <italic><tp:taxon-name><tp:taxon-name-part taxon-name-part-type="genus" reg="Leiognathus">L.</tp:taxon-name-part> <tp:taxon-name-part taxon-name-part-type="species" reg="equula">equula</tp:taxon-name-part></tp:taxon-name></italic>, the stripes are finer and generally only visible in less fresh specimens, remaining much less conspicuous than those of <italic><tp:taxon-name><tp:taxon-name-part taxon-name-part-type="genus" reg="Aurigequula">A.</tp:taxon-name-part> <tp:taxon-name-part taxon-name-part-type="species" reg="striata">striata</tp:taxon-name-part></tp:taxon-name></italic>. Additionally, <italic><tp:taxon-name><tp:taxon-name-part taxon-name-part-type="genus" reg="Aurigequula">A.</tp:taxon-name-part> <tp:taxon-name-part taxon-name-part-type="species" reg="striata">striata</tp:taxon-name-part></tp:taxon-name></italic> can be distinguished from <italic><tp:taxon-name><tp:taxon-name-part taxon-name-part-type="genus" reg="Leiognathus">L.</tp:taxon-name-part> <tp:taxon-name-part taxon-name-part-type="species" reg="equula">equula</tp:taxon-name-part></tp:taxon-name></italic> by its longer second dorsal-fin spine (105.89% HL vs 80.35%, range 77.50–86.39% HL) and shorter head length (29.71% SL, range 29.47–29.94% SL vs 33.21% SL, range 31.47–35.91% SL) (Table <xref ref-type="table" rid="T1">1</xref>; <xref ref-type="bibr" rid="B9">Chen et al. 2024</xref>).</p></tp:treatment-sec><tp:treatment-sec><!--Section generated to contain objects referenced in tp:taxon-treatment.--><fig id="F1" position="float" orientation="portrait"><object-id xmlns:xlink="http://www.w3.org/1999/xlink" content-type="doi" xlink:type="simple">10.3897/zookeys.1267.174380.figure1</object-id><object-id xmlns:xlink="http://www.w3.org/1999/xlink" content-type="arpha" xlink:type="simple">CBBF9091-293B-5E3E-A7C4-808DD2C23759</object-id><label>Figure 1.</label><caption><p><italic><tp:taxon-name><tp:taxon-name-part taxon-name-part-type="genus" reg="Aurigequula">Aurigequula</tp:taxon-name-part> <tp:taxon-name-part taxon-name-part-type="species" reg="striata">striata</tp:taxon-name-part></tp:taxon-name></italic>, left lateral view. <bold>A–C</bold>. <abbrev xmlns:xlink="http://www.w3.org/1999/xlink" content-type="institution" xlink:title="East China Sea Fisheries Research Institute" xlink:type="simple">ECSFRI</abbrev> 22483, 156.75 mm SL; <bold>D–F</bold>. <abbrev xmlns:xlink="http://www.w3.org/1999/xlink" content-type="institution" xlink:title="East China Sea Fisheries Research Institute" xlink:type="simple">ECSFRI</abbrev> 22484, 152.62 mm SL. <bold>A, D</bold>. Fresh coloration after thawing; <bold>B, E</bold>. Preserved specimen; <bold>C, F</bold>. Radiograph. Shaded area indicates muscle tissue sampling location below dorsal fin. Photos by JC. Scale bar: 20 mm.</p></caption><graphic xmlns:xlink="http://www.w3.org/1999/xlink" xlink:href="zookeys-1267-031_article-174380__-g001.jpg" id="oo_1516269.jpg" position="float" orientation="portrait" xlink:type="simple"><uri content-type="original_file" xlink:type="simple">https://binary.pensoft.net/fig/1516269</uri></graphic></fig></tp:treatment-sec><ref-list><ref id="B4"><mixed-citation xmlns:xlink="http://www.w3.org/1999/xlink" xlink:type="simple">Chakrabarty P, Amarasinghe T, Sparks JS (2008) Rediscription of Ponyfishes (<tp:taxon-name><tp:taxon-name-part taxon-name-part-type="subdivision">Teleostei</tp:taxon-name-part></tp:taxon-name>: <tp:taxon-name><tp:taxon-name-part taxon-name-part-type="family">Leiognathidae</tp:taxon-name-part></tp:taxon-name>) of Sri Lanka and the Status of <italic><tp:taxon-name><tp:taxon-name-part taxon-name-part-type="genus">Aurigequula</tp:taxon-name-part></tp:taxon-name></italic> Fowler 1918. Ceylon Journal of Science. Biological Sciences 37(2): 143–161. <ext-link xlink:href="10.4038/cjsbs.v37i2.502" ext-link-type="doi" xlink:type="simple">https://doi.org/10.4038/cjsbs.v37i2.502</ext-link></mixed-citation></ref><ref id="B15"><mixed-citation xmlns:xlink="http://www.w3.org/1999/xlink" xlink:type="simple">James PSBR, Badrudeen M (1990) A new species of silverbelly <italic><tp:taxon-name><tp:taxon-name-part taxon-name-part-type="genus">Leiognathus</tp:taxon-name-part> <tp:taxon-name-part taxon-name-part-type="species">striatus</tp:taxon-name-part></tp:taxon-name></italic> (Family: <tp:taxon-name><tp:taxon-name-part taxon-name-part-type="family">Leiognathidae</tp:taxon-name-part></tp:taxon-name>: <tp:taxon-name><tp:taxon-name-part taxon-name-part-type="class">Pisces</tp:taxon-name-part></tp:taxon-name>) from the Gulf of Mannar, India and redescription of <italic><tp:taxon-name><tp:taxon-name-part taxon-name-part-type="genus">Leiognathus</tp:taxon-name-part> <tp:taxon-name-part taxon-name-part-type="species">fasciatus</tp:taxon-name-part></tp:taxon-name></italic> (Lacepède). Journal of the Marine Biological Association of India 32: 217–226.</mixed-citation></ref><ref id="B2"><mixed-citation xmlns:xlink="http://www.w3.org/1999/xlink" xlink:type="simple">Chakrabarty P, Sparks J (2008) Diagnoses for <italic><tp:taxon-name><tp:taxon-name-part taxon-name-part-type="genus">Leiognathus</tp:taxon-name-part></tp:taxon-name></italic> Lacepe’de 1802, <italic><tp:taxon-name><tp:taxon-name-part taxon-name-part-type="genus">Equula</tp:taxon-name-part></tp:taxon-name></italic> Cuvier 1815, <italic><tp:taxon-name><tp:taxon-name-part taxon-name-part-type="genus">Equulites</tp:taxon-name-part></tp:taxon-name></italic> Fowler 1904, <italic><tp:taxon-name><tp:taxon-name-part taxon-name-part-type="genus">Eubleekeria</tp:taxon-name-part></tp:taxon-name></italic> Fowler 1904, and a New Ponyfish Genus (<tp:taxon-name><tp:taxon-name-part taxon-name-part-type="subdivision">Teleostei</tp:taxon-name-part></tp:taxon-name>: <tp:taxon-name><tp:taxon-name-part taxon-name-part-type="family">Leiognathidae</tp:taxon-name-part></tp:taxon-name>). American Museum Novitates 3623(1): 1. <ext-link xlink:href="10.1206/618.1" ext-link-type="doi" xlink:type="simple">https://doi.org/10.1206/618.1</ext-link></mixed-citation></ref><ref id="B3"><mixed-citation xmlns:xlink="http://www.w3.org/1999/xlink" xlink:type="simple">Chakrabarty P, Sparks JS (2022) Family LEIOGNATHIDAE. In: Heemstra PC, et al.(Eds) Coastal fishes of the western Indian Ocean. Vol. 3. South African Institute for Aquatic Biodiversity, Makhanda, South Africa, 642.</mixed-citation></ref><ref id="B9"><mixed-citation xmlns:xlink="http://www.w3.org/1999/xlink" xlink:type="simple">Chen J, Wang X, Zeng S, Tian W, Yang D, Ye J, Zhong J, Jiang C (2024) Morphometric and phylogenetic analysis of a commercial fish <italic><tp:taxon-name><tp:taxon-name-part taxon-name-part-type="genus">Leiognathus</tp:taxon-name-part> <tp:taxon-name-part taxon-name-part-type="species">equula</tp:taxon-name-part></tp:taxon-name></italic> (<tp:taxon-name><tp:taxon-name-part taxon-name-part-type="subdivision">Teleostei</tp:taxon-name-part></tp:taxon-name>, <tp:taxon-name><tp:taxon-name-part taxon-name-part-type="family">Leiognathidae</tp:taxon-name-part></tp:taxon-name>). ZooKeys 1219: 249–270. <ext-link xlink:href="10.3897/zookeys.1219.130546" ext-link-type="doi" xlink:type="simple">https://doi.org/10.3897/zookeys.1219.130546</ext-link></mixed-citation></ref></ref-list></tp:taxon-treatment>
