# Supplementary material for: A new leiognathid record from China with complete mitogenomes and phylogenetic insights of two Aurigequula (Teleostei, Leiognathidae) species
Source: Zookeys. 2026 Jan 21;1267:31–49. doi: 10.3897/zookeys.1267.174380 (PMC12853101; doi:10.3897/zookeys.1267.174380)
Supplement: XML Treatment for Aurigequula fasciata [file zookeys.1267.174380-treatment2.xml]

<!DOCTYPE tp:taxon-treatment
  PUBLIC "-//TaxonX//DTD Taxonomic Treatment Publishing DTD v0 20100105//EN" "tax-treatment-NSO.dtd">
<tp:taxon-treatment xmlns:tp="http://www.plazi.org/taxpub"><tp:treatment-meta><kwd-group><label>Taxon classification</label><kwd>
                <named-content content-type="kingdom">Animalia</named-content>
              </kwd><kwd>
                <named-content content-type="order">Acanthuriformes</named-content>
              </kwd><kwd>
                <named-content content-type="family">Leiognathidae</named-content>
              </kwd></kwd-group><mixed-citation publication-type="journal"><person-group><name><surname>Chen</surname><given-names>Jia-Jie</given-names></name><name><surname>Zhong</surname><given-names>Jun-Sheng</given-names></name><name><surname>Zeng</surname><given-names>Sheng</given-names></name><name><surname>Yang</surname><given-names>De-Yuan</given-names></name><name><surname>Liu</surname><given-names>Pan</given-names></name><name><surname>Wang</surname><given-names>Xiao-Dong</given-names></name><name><surname>Zhang</surname><given-names>Han-Ye</given-names></name><name><surname>Ye</surname><given-names>Jin-Qing</given-names></name></person-group><article-title>A new leiognathid record from China with complete mitogenomes and phylogenetic insights of two <italic><tp:taxon-name><tp:taxon-name-part taxon-name-part-type="genus" reg="Aurigequula">Aurigequula</tp:taxon-name-part></tp:taxon-name></italic> (<tp:taxon-name><tp:taxon-name-part taxon-name-part-type="subdivision" reg="Teleostei">Teleostei</tp:taxon-name-part></tp:taxon-name>, <tp:taxon-name><tp:taxon-name-part taxon-name-part-type="family" reg="Leiognathidae">Leiognathidae</tp:taxon-name-part></tp:taxon-name>) species</article-title><source>Zookeys</source><day>21</day><month>01</month><year>2026</year><volume>1267</volume><fpage>31</fpage><lpage>49</lpage><pub-id pub-id-type="doi">10.3897/zookeys.1267.174380</pub-id></mixed-citation></tp:treatment-meta><tp:nomenclature><tp:taxon-name><object-id xmlns:xlink="http://www.w3.org/1999/xlink" content-type="arpha" xlink:type="simple">913E8610-AE60-5057-BB01-5AB89DC2C979</object-id><tp:taxon-name-part taxon-name-part-type="genus" reg="Aurigequula">Aurigequula</tp:taxon-name-part> <tp:taxon-name-part taxon-name-part-type="species" reg="fasciata">fasciata</tp:taxon-name-part></tp:taxon-name><tp:taxon-authority>(Lacepède, 1803)</tp:taxon-authority></tp:nomenclature><tp:treatment-sec sec-type="Diagnosis"><title>Diagnosis.</title><p>D VIII 16; A III 14; P I 19–20; V I-5; Vertebrae 24. Body robust and thick. Flank with 12–14 distinct vertical bars, ventral flank with a series of rounded yellow dashes; three or four are enlarged and particularly distinct, forming the most conspicuous spots. Second dorsal fin spine elongated as filament.</p></tp:treatment-sec><tp:treatment-sec sec-type="Description"><title>Description.</title><p>Based on 3 specimens, 86.23–188.01 mm SL. Proportional measurements and counts are given in Table <xref ref-type="table" rid="T1">1</xref>.</p><p>Body large, robust, laterally compressed, deep‐bodied (52.22–57.21% SL). Dorsal and ventral profiles equally convex; greatest depth at vertical between dorsal‐ and pelvic‐fin origins. Dorsal and pelvic origins vertically aligned (Fig. <xref ref-type="fig" rid="F2">2D, G</xref>). Head dorsum with flattened triangular area between supraorbital ridges; ridges extending to nuchal spine base, forming slight depression. Dorsal head profile moderately convex; nuchal spine shorter than eye diameter (Fig. <xref ref-type="fig" rid="F2">2</xref>). Snout truncated, length 29.81–30.66% HL, less than eye diameter (30.80–33.58% HL); tip blunt, squared. Gill opening large. Ventral preopercular margin right‐angled, weakly serrate. Branchiostegal rays 5; membrane attached along lateral isthmus. Caudal peduncle short (8.44–9.29% SL), shallow (6.68–6.84% SL). Vertebrae 24. Neural and haemal spines of PU4 expanded, bladelike (Fig. <xref ref-type="fig" rid="F2">2D, G</xref>). Dorsal fin I, VIII,16; spine 1 shortest; spine 2 longest (140.59–154.92% HL). Anal fin III,14; spine 2 longest (66.89–67.92% HL). Pored scales 55–64. Other characteristics as in <italic><tp:taxon-name><tp:taxon-name-part taxon-name-part-type="genus" reg="Aurigequula">A.</tp:taxon-name-part> <tp:taxon-name-part taxon-name-part-type="species" reg="striata">striata</tp:taxon-name-part></tp:taxon-name></italic>.</p><p>Pigmentation. Body and head silvery-white, including asquamate breast region. Dorsal flank with 12–14 broad vertical bars extending just below lateral line, fragmenting into 3–4 rounded yellow dashes ventrally; bars yellow in fresh specimen (Fig. <xref ref-type="fig" rid="F2">2A</xref>), grayish in faded ones (Fig. <xref ref-type="fig" rid="F2">2B, E</xref>). All fin membranes faintly yellowish, most pronounced in anal-fin interradial membranes; fin spines silvery. Pectoral-fin axilla and base bright yellow. Pelvic fins white; large axillary scales on pelvic and anal fins silvery-white. Caudal fin hyaline. Snout with melanophore concentration dorsal to upper lip (Fig. <xref ref-type="fig" rid="F2">2A, B, E</xref>). In preservative: Body pale to yellowish; snout blackish due to concentrated melanophores; vertical bars on dorsal flank gray to indistinct; yellow patches on flank disappeared.</p></tp:treatment-sec><tp:treatment-sec sec-type="Distribution"><title>Distribution.</title><p><italic><tp:taxon-name><tp:taxon-name-part taxon-name-part-type="genus" reg="Aurigequula">Aurigequula</tp:taxon-name-part> <tp:taxon-name-part taxon-name-part-type="species" reg="fasciata">fasciata</tp:taxon-name-part></tp:taxon-name></italic> is widely distributed across the Indo-West Pacific region (<xref ref-type="bibr" rid="B3">Chakrabarty and Sparks 2022</xref>), with records spanning from Indonesia (<xref ref-type="bibr" rid="B35">White et al. 2013</xref>) and southern Indonesia to northwestern Australia (<xref ref-type="bibr" rid="B12">Gloerfelt-Tarp and Kailola 2022</xref>), as well as Pakistan (<xref ref-type="bibr" rid="B23">Psomadakis et al. 2015</xref>) and Myanmar (<xref ref-type="bibr" rid="B24">Psomadakis et al. 2019</xref>). In China, the species occurs in Hainan Island, the Beibu Gulf, the Nansha Islands, and the South China Sea (<xref ref-type="bibr" rid="B41">Zheng 1962</xref>), with rare occurrences reported from Taiwan (<xref ref-type="bibr" rid="B5">Chakrabarty et al. 2010</xref>; <xref ref-type="bibr" rid="B29">Shen and Wu 2012</xref>).</p></tp:treatment-sec><tp:treatment-sec sec-type="Remarks"><title>Remarks.</title><p><italic><tp:taxon-name><tp:taxon-name-part taxon-name-part-type="genus" reg="Aurigequula">A.</tp:taxon-name-part> <tp:taxon-name-part taxon-name-part-type="species" reg="fasciata">fasciata</tp:taxon-name-part></tp:taxon-name></italic> is seldom encountered in scientific surveys. This study confirms its presence in Hainan Island through specimens collected from fish markets in Lingshui and Sanya. While the species was previously recorded from Hainan and Taiwan (<xref ref-type="bibr" rid="B41">Zheng 1962</xref>; <xref ref-type="bibr" rid="B5">Chakrabarty et al. 2010</xref>), no further reliable reports have emerged in recent decades. The current population status and distribution of this species in southern Chinese coastal waters remain poorly understood and require further investigation.</p></tp:treatment-sec><tp:treatment-sec><!--Section generated to contain objects referenced in tp:taxon-treatment.--><table-wrap id="T1" position="float" orientation="portrait"><label>Table 1.</label><caption><p>Comparison of morphometric and meristic characters of <italic><tp:taxon-name><tp:taxon-name-part taxon-name-part-type="genus" reg="Aurigequula">A.</tp:taxon-name-part> <tp:taxon-name-part taxon-name-part-type="species" reg="striata">striata</tp:taxon-name-part></tp:taxon-name></italic> and <italic><tp:taxon-name><tp:taxon-name-part taxon-name-part-type="genus" reg="Aurigequula">A.</tp:taxon-name-part> <tp:taxon-name-part taxon-name-part-type="species" reg="fasciata">fasciata</tp:taxon-name-part></tp:taxon-name></italic> from the Western Pacific and the Indian Ocean.</p></caption><table><tbody><tr><th rowspan="2" colspan="1">Counts and measurements</th><th rowspan="1" colspan="2">Western Pacific (this study)</th><th rowspan="1" colspan="2">Indian Ocean (<xref ref-type="bibr" rid="B4">Chakrabarty et al. 2008</xref>)</th></tr><tr><th rowspan="1" colspan="1"><italic><tp:taxon-name><tp:taxon-name-part taxon-name-part-type="genus" reg="Aurigequula">A.</tp:taxon-name-part> <tp:taxon-name-part taxon-name-part-type="species" reg="striata">striata</tp:taxon-name-part></tp:taxon-name></italic> (<italic>n</italic> = 2)</th><th rowspan="1" colspan="1"><italic><tp:taxon-name><tp:taxon-name-part taxon-name-part-type="genus" reg="Aurigequula">A.</tp:taxon-name-part> <tp:taxon-name-part taxon-name-part-type="species" reg="fasciata">fasciata</tp:taxon-name-part></tp:taxon-name></italic> (<italic>n</italic> = 3)</th><th rowspan="1" colspan="1"><italic><tp:taxon-name><tp:taxon-name-part taxon-name-part-type="genus" reg="Aurigequula">A.</tp:taxon-name-part> <tp:taxon-name-part taxon-name-part-type="species" reg="striata">striata</tp:taxon-name-part></tp:taxon-name></italic> (<italic>n</italic> = 3)</th><th rowspan="1" colspan="1"><italic><tp:taxon-name><tp:taxon-name-part taxon-name-part-type="genus" reg="Aurigequula">A.</tp:taxon-name-part> <tp:taxon-name-part taxon-name-part-type="species" reg="fasciata">fasciata</tp:taxon-name-part></tp:taxon-name></italic> (<italic>n</italic> = 3)</th></tr><tr><td rowspan="1" colspan="1">Standard length (mm)</td><td rowspan="1" colspan="1">154.69 (152.62–156.75)</td><td rowspan="1" colspan="1">130.40 (86.23–188.01)</td><td rowspan="1" colspan="1">89.5–173.6</td><td rowspan="1" colspan="1">112.3–124.6</td></tr><tr><td rowspan="1" colspan="5">Counts</td></tr><tr><td rowspan="1" colspan="1">Dorsal fin rays</td><td rowspan="1" colspan="1">VIII 16</td><td rowspan="1" colspan="1">VIII 16</td><td rowspan="1" colspan="1">–</td><td rowspan="1" colspan="1">–</td></tr><tr><td rowspan="1" colspan="1">Anal fin rays</td><td rowspan="1" colspan="1">III 14</td><td rowspan="1" colspan="1">III 14</td><td rowspan="1" colspan="1">–</td><td rowspan="1" colspan="1">–</td></tr><tr><td rowspan="1" colspan="1">Pectoral fin rays</td><td rowspan="1" colspan="1">I 19–20</td><td rowspan="1" colspan="1">I 17–19</td><td rowspan="1" colspan="1">–</td><td rowspan="1" colspan="1">–</td></tr><tr><td rowspan="1" colspan="1">Pelvic fin rays</td><td rowspan="1" colspan="1">I 5</td><td rowspan="1" colspan="1">I 5</td><td rowspan="1" colspan="1">–</td><td rowspan="1" colspan="1">–</td></tr><tr><td rowspan="1" colspan="1">Lateral line scales</td><td rowspan="1" colspan="1">67 (64–69)</td><td rowspan="1" colspan="1">60 (55–64)</td><td rowspan="1" colspan="1">–</td><td rowspan="1" colspan="1">–</td></tr><tr><td rowspan="1" colspan="1">Scale rows above lateral line</td><td rowspan="1" colspan="1">21 (20–21)</td><td rowspan="1" colspan="1">22 (21–22)</td><td rowspan="1" colspan="1">–</td><td rowspan="1" colspan="1">–</td></tr><tr><td rowspan="1" colspan="1">Scale rows below lateral line</td><td rowspan="1" colspan="1">46 (43–48)</td><td rowspan="1" colspan="1">44 (41–47)</td><td rowspan="1" colspan="1">–</td><td rowspan="1" colspan="1">–</td></tr><tr><td rowspan="1" colspan="1">Vertebrae</td><td rowspan="1" colspan="1">24</td><td rowspan="1" colspan="1">24</td><td rowspan="1" colspan="1">–</td><td rowspan="1" colspan="1">–</td></tr><tr><td rowspan="1" colspan="1">Gill rakers on upper arch</td><td rowspan="1" colspan="1">5 (4–6)</td><td rowspan="1" colspan="1">3 (3–4)</td><td rowspan="1" colspan="1">–</td><td rowspan="1" colspan="1">–</td></tr><tr><td rowspan="1" colspan="1">Gill rakers on lower arch</td><td rowspan="1" colspan="1">18 (17–18)</td><td rowspan="1" colspan="1">14 (13–14)</td><td rowspan="1" colspan="1">–</td><td rowspan="1" colspan="1">–</td></tr><tr><td rowspan="1" colspan="1">Total gill rakers</td><td rowspan="1" colspan="1">23 (21–24)</td><td rowspan="1" colspan="1">17 (17–17)</td><td rowspan="1" colspan="1">–</td><td rowspan="1" colspan="1">–</td></tr><tr><td rowspan="1" colspan="5">Measurements</td></tr><tr><td rowspan="1" colspan="5">As % of standard length</td></tr><tr><td rowspan="1" colspan="1">Head length</td><td rowspan="1" colspan="1">29.71 (29.47–29.94)</td><td rowspan="1" colspan="1">30.54 (29.57–31.39)</td><td rowspan="1" colspan="1">33.2 (31.9–35.1)</td><td rowspan="1" colspan="1">32.0 (30.9–33.9)</td></tr><tr><td rowspan="1" colspan="1">Head depth (max.)</td><td rowspan="1" colspan="1">47.47 (47.42–47.52)</td><td rowspan="1" colspan="1">46.30 (44.99–47.99)</td><td rowspan="1" colspan="1">–</td><td rowspan="1" colspan="1">–</td></tr><tr><td rowspan="1" colspan="1">Body depth</td><td rowspan="1" colspan="1">54.64 (53.89–55.38)</td><td rowspan="1" colspan="1">54.39 (52.22–57.21)</td><td rowspan="1" colspan="1">59.5 (57.9–60.7)</td><td rowspan="1" colspan="1">54.8 (53.2–57.1)</td></tr><tr><td rowspan="1" colspan="1">Caudal peduncle length</td><td rowspan="1" colspan="1">8.47 (8.16–8.79)</td><td rowspan="1" colspan="1">8.79 (8.44–9.29)</td><td rowspan="1" colspan="1">8.3 (7.0–9.3)</td><td rowspan="1" colspan="1">8.0 (7.7–8.4)</td></tr><tr><td rowspan="1" colspan="1">Caudal peduncle depth</td><td rowspan="1" colspan="1">7.43 (7.32–7.53)</td><td rowspan="1" colspan="1">6.78 (6.68–6.84)</td><td rowspan="1" colspan="1">6.8 (6.1–7.3)</td><td rowspan="1" colspan="1">6.7 (6.4–7.1)</td></tr><tr><td rowspan="1" colspan="1">Caudal peduncle width</td><td rowspan="1" colspan="1">3.93 (3.78–4.08)</td><td rowspan="1" colspan="1">3.50 (2.80–4.18)</td><td rowspan="1" colspan="1">4.3 (4.0–4.8)</td><td rowspan="1" colspan="1">4.6 (4.5–4.7)</td></tr><tr><td rowspan="1" colspan="1">Pectoral-fin length</td><td rowspan="1" colspan="1">23.45 (23.22–23.69)</td><td rowspan="1" colspan="1">22.42 (22.04–22.67)</td><td rowspan="1" colspan="1">20.5 (18.7–21.5)</td><td rowspan="1" colspan="1">22.7 (22.5–22.9)</td></tr><tr><td rowspan="1" colspan="1">Pelvic-fin length</td><td rowspan="1" colspan="1">15.18 (14.98–15.37)</td><td rowspan="1" colspan="1">13.86 (13.45–14.08)</td><td rowspan="1" colspan="1">15.0 (12.3–18.1)</td><td rowspan="1" colspan="1">13.2 (12.9–13.4)</td></tr><tr><td rowspan="1" colspan="1">Dorsal fin base length</td><td rowspan="1" colspan="1">57.66 (57.40–57.91)</td><td rowspan="1" colspan="1">55.99 (55.33–56.81)</td><td rowspan="1" colspan="1">–</td><td rowspan="1" colspan="1">–</td></tr><tr><td rowspan="1" colspan="1">Pectoral fin base length</td><td rowspan="1" colspan="1">8.12 (7.95–8.29)</td><td rowspan="1" colspan="1">7.33 (7.04–7.87)</td><td rowspan="1" colspan="1">–</td><td rowspan="1" colspan="1">–</td></tr><tr><td rowspan="1" colspan="1">Pelvic fin base length</td><td rowspan="1" colspan="1">4.38 (4.05–4.70)</td><td rowspan="1" colspan="1">3.26 (2.10–4.28)</td><td rowspan="1" colspan="1">–</td><td rowspan="1" colspan="1">–</td></tr><tr><td rowspan="1" colspan="1">Anal fin base length</td><td rowspan="1" colspan="1">47.27 (46.94–47.60)</td><td rowspan="1" colspan="1">45.64 (44.69–46.26)</td><td rowspan="1" colspan="1">–</td><td rowspan="1" colspan="1">–</td></tr><tr><td rowspan="1" colspan="1">Predorsal length</td><td rowspan="1" colspan="1">34.37 (34.09–34.65)</td><td rowspan="1" colspan="1">39.09 (37.91–39.80)</td><td rowspan="1" colspan="1">54.1 (52.8–55.2)</td><td rowspan="1" colspan="1">52.1 (51.3–53.5)</td></tr><tr><td rowspan="1" colspan="1">Prepelvic length</td><td rowspan="1" colspan="1">31.95 (31.32–32.57)</td><td rowspan="1" colspan="1">34.41 (32.38–35.82)</td><td rowspan="1" colspan="1">39.6 (37.4–40.7)</td><td rowspan="1" colspan="1">42.0 (40.5–42.9)</td></tr><tr><td rowspan="1" colspan="1">Preanal length</td><td rowspan="1" colspan="1">49.65 (49.18–50.12)</td><td rowspan="1" colspan="1">52.18 (50.58–53.39)</td><td rowspan="1" colspan="1">59.2 (54.9–66.5)</td><td rowspan="1" colspan="1">57.7 (56.5–58.4)</td></tr><tr><td rowspan="1" colspan="1">Prepectoral length</td><td rowspan="1" colspan="1">31.05 (30.83–31.27)</td><td rowspan="1" colspan="1">31.93 (31.64–32.22)</td><td rowspan="1" colspan="1">–</td><td rowspan="1" colspan="1">–</td></tr><tr><td rowspan="1" colspan="5">As % of head length</td></tr><tr><td rowspan="1" colspan="1">Snout length</td><td rowspan="1" colspan="1">32.29 (31.06–33.53)</td><td rowspan="1" colspan="1">30.27 (29.81–30.66)</td><td rowspan="1" colspan="1">37.4 (33.0–41.7)</td><td rowspan="1" colspan="1">32.9 (32.0–34.0)</td></tr><tr><td rowspan="1" colspan="1">Head width (max.)</td><td rowspan="1" colspan="1">52.13 (50.25–54.00)</td><td rowspan="1" colspan="1">47.00 (45.97–48.58)</td><td rowspan="1" colspan="1">–</td><td rowspan="1" colspan="1">–</td></tr><tr><td rowspan="1" colspan="1">Upper jaw length</td><td rowspan="1" colspan="1">40.70 (40.62–40.78)</td><td rowspan="1" colspan="1">37.83 (35.74–39.90)</td><td rowspan="1" colspan="1">38.7 (34.6–42.4)</td><td rowspan="1" colspan="1">40.5 (38.4–43.4)</td></tr><tr><td rowspan="1" colspan="1">Lower jaw length</td><td rowspan="1" colspan="1">45.97 (44.39–47.55)</td><td rowspan="1" colspan="1">44.40 (43.81–44.77)</td><td rowspan="1" colspan="1">34.6 (25.8–50.3)</td><td rowspan="1" colspan="1">49.3 (45.0–51.6)</td></tr><tr><td rowspan="1" colspan="1">Interorbital width</td><td rowspan="1" colspan="1">33.00 (31.15–34.84)</td><td rowspan="1" colspan="1">33.85 (33.32–34.36)</td><td rowspan="1" colspan="1">31.3 (25.8–35.2)</td><td rowspan="1" colspan="1">34.0 (28.0–37.1)</td></tr><tr><td rowspan="1" colspan="1">Eye diameter/Orbit diameter</td><td rowspan="1" colspan="1">29.22 (28.33–30.12)</td><td rowspan="1" colspan="1">32.22 (30.80–33.58)</td><td rowspan="1" colspan="1">31.1 (28.6–33.9)</td><td rowspan="1" colspan="1">34.5 (32.9–35.5)</td></tr><tr><td rowspan="1" colspan="1">Preorbital depth</td><td rowspan="1" colspan="1">71.41 (68.92–73.90)</td><td rowspan="1" colspan="1">68.93 (67.17–70.37)</td><td rowspan="1" colspan="1">–</td><td rowspan="1" colspan="1">–</td></tr><tr><td rowspan="1" colspan="1">First dorsal fin spine length</td><td rowspan="1" colspan="1">7.30 (6.87–7.73)</td><td rowspan="1" colspan="1">6.64 (4.58–7.72)</td><td rowspan="1" colspan="1">–</td><td rowspan="1" colspan="1">–</td></tr><tr><td rowspan="1" colspan="1">Second dorsal fin spine length</td><td rowspan="1" colspan="1">87.94 (69.99*–105.89)</td><td rowspan="1" colspan="1">147.75 (140.59–154.92)</td><td rowspan="1" colspan="1">–</td><td rowspan="1" colspan="1">–</td></tr><tr><td rowspan="1" colspan="1">Third dorsal fin spine length</td><td rowspan="1" colspan="1">61.00 (55.13–66.86)</td><td rowspan="1" colspan="1">46.85 (38.75–54.95)</td><td rowspan="1" colspan="1">–</td><td rowspan="1" colspan="1">–</td></tr><tr><td rowspan="1" colspan="1">First anal fin spine length</td><td rowspan="1" colspan="1">11.18 (11.00–11.36)</td><td rowspan="1" colspan="1">7.44 (6.30–8.27)</td><td rowspan="1" colspan="1">–</td><td rowspan="1" colspan="1">–</td></tr><tr><td rowspan="1" colspan="1">Second anal fin spine length</td><td rowspan="1" colspan="1">69.85 (66.62–73.08)</td><td rowspan="1" colspan="1">67.40 (66.89–67.92)</td><td rowspan="1" colspan="1">–</td><td rowspan="1" colspan="1">–</td></tr><tr><td rowspan="1" colspan="1">Third anal fin spine length</td><td rowspan="1" colspan="1">45.97 (44.78–47.17)</td><td rowspan="1" colspan="1">39.85 (37.16–42.74)</td><td rowspan="1" colspan="1">–</td><td rowspan="1" colspan="1">–</td></tr><tr><td rowspan="1" colspan="1">Pectoral fin spine length</td><td rowspan="1" colspan="1">24.33 (21.67–26.99)</td><td rowspan="1" colspan="1">20.58 (18.91–21.50)</td><td rowspan="1" colspan="1">–</td><td rowspan="1" colspan="1">–</td></tr><tr><td rowspan="1" colspan="1">Pelvic fin spine length</td><td rowspan="1" colspan="1">46.18 (45.89–46.47)</td><td rowspan="1" colspan="1">36.88 (34.20–38.79)</td><td rowspan="1" colspan="1">–</td><td rowspan="1" colspan="1">–</td></tr></tbody></table><table-wrap-foot><fn><p>Notes: An asterisk (*) denotes a damaged specimen. A dash (–) indicates that the corresponding data were not provided in the original source.</p></fn></table-wrap-foot></table-wrap><fig id="F2" position="float" orientation="portrait"><object-id xmlns:xlink="http://www.w3.org/1999/xlink" content-type="doi" xlink:type="simple">10.3897/zookeys.1267.174380.figure2</object-id><object-id xmlns:xlink="http://www.w3.org/1999/xlink" content-type="arpha" xlink:type="simple">484E0DFC-6BBB-5EF1-8B06-1680D569BF67</object-id><label>Figure 2.</label><caption><p><italic><tp:taxon-name><tp:taxon-name-part taxon-name-part-type="genus" reg="Aurigequula">Aurigequula</tp:taxon-name-part> <tp:taxon-name-part taxon-name-part-type="species" reg="fasciata">fasciata</tp:taxon-name-part></tp:taxon-name></italic>, left lateral view. <bold>A–D</bold>. <abbrev xmlns:xlink="http://www.w3.org/1999/xlink" content-type="institution" xlink:title="East China Sea Fisheries Research Institute" xlink:type="simple">ECSFRI</abbrev> 22481, 116.95 mm SL; <bold>E–G</bold>. <abbrev xmlns:xlink="http://www.w3.org/1999/xlink" content-type="institution" xlink:title="East China Sea Fisheries Research Institute" xlink:type="simple">ECSFRI</abbrev> 22581, 188.01 mm SL. <bold>A</bold> Freshly landed specimen at dockside; <bold>B, E</bold>. Fresh coloration after thawing (<bold>B</bold>) and live coloration (<bold>E</bold>); <bold>C, F</bold>. Preserved specimens; <bold>D, G</bold>. Radiographs. Shaded area indicates muscle tissue sampling location below dorsal fin. Photos by JC (<bold>A–D, F, G</bold>) and PL (<bold>E</bold>). Scale bar: 20 mm.</p></caption><graphic xmlns:xlink="http://www.w3.org/1999/xlink" xlink:href="zookeys-1267-031_article-174380__-g002.jpg" id="oo_1516270.jpg" position="float" orientation="portrait" xlink:type="simple"><uri content-type="original_file" xlink:type="simple">https://binary.pensoft.net/fig/1516270</uri></graphic></fig></tp:treatment-sec><ref-list><ref id="B4"><mixed-citation xmlns:xlink="http://www.w3.org/1999/xlink" xlink:type="simple">Chakrabarty P, Amarasinghe T, Sparks JS (2008) Rediscription of Ponyfishes (<tp:taxon-name><tp:taxon-name-part taxon-name-part-type="subdivision">Teleostei</tp:taxon-name-part></tp:taxon-name>: <tp:taxon-name><tp:taxon-name-part taxon-name-part-type="family">Leiognathidae</tp:taxon-name-part></tp:taxon-name>) of Sri Lanka and the Status of <italic><tp:taxon-name><tp:taxon-name-part taxon-name-part-type="genus">Aurigequula</tp:taxon-name-part></tp:taxon-name></italic> Fowler 1918. Ceylon Journal of Science. Biological Sciences 37(2): 143–161. <ext-link xlink:href="10.4038/cjsbs.v37i2.502" ext-link-type="doi" xlink:type="simple">https://doi.org/10.4038/cjsbs.v37i2.502</ext-link></mixed-citation></ref><ref id="B3"><mixed-citation xmlns:xlink="http://www.w3.org/1999/xlink" xlink:type="simple">Chakrabarty P, Sparks JS (2022) Family LEIOGNATHIDAE. In: Heemstra PC, et al.(Eds) Coastal fishes of the western Indian Ocean. Vol. 3. South African Institute for Aquatic Biodiversity, Makhanda, South Africa, 642.</mixed-citation></ref><ref id="B35"><mixed-citation xmlns:xlink="http://www.w3.org/1999/xlink" xlink:type="simple">White WT, Last PR, Dharmadi D, Faizah R, Chodriaah U, Prisantoso BI, Pogonoski JJ, Puckridge M, Blaber SJM (2013) Market Fishes of Indonesia. Australian Centre for International Agricultural Research, Canberra, 155 pp.</mixed-citation></ref><ref id="B12"><mixed-citation xmlns:xlink="http://www.w3.org/1999/xlink" xlink:type="simple">Gloerfelt-Tarp T, Kailola PJ (2022) Trawled Fishes of Southern Indonesia and Northwestern Australia. Kailola and T. Gloerfelt-Tarp, Suva and Bangalow. <ext-link xlink:href="https://www.jstor.org/stable/1445748?origin=crossref" ext-link-type="uri" xlink:type="simple">https://www.jstor.org/stable/1445748?origin=crossref</ext-link></mixed-citation></ref><ref id="B23"><mixed-citation xmlns:xlink="http://www.w3.org/1999/xlink" xlink:type="simple">Psomadakis PN, Osmany HB, Moazzam M (2015) Field identification guide to the living marine resources of Pakistan. FAO Species Identification Guide for Fishery Purposes. Food and Agriculture Organization of the United Nations, Rome, 386 pp.</mixed-citation></ref><ref id="B24"><mixed-citation xmlns:xlink="http://www.w3.org/1999/xlink" xlink:type="simple">Psomadakis PN, Thein H, Russell BC, Tun MT (2019) Field identification guide to the living marine resources of Myanmar. FAO species identification guide for fishery purposes. Food and Agriculture Organization of the United Nations, and Department of Fisheries, Ministry of Agriculture, Livestock and Irrigation, Republic of the Union of Myanmar, Rome, 694 pp.</mixed-citation></ref><ref id="B41"><mixed-citation xmlns:xlink="http://www.w3.org/1999/xlink" xlink:type="simple">Zheng W-L (1962) <tp:taxon-name><tp:taxon-name-part taxon-name-part-type="family">Leiognathidae</tp:taxon-name-part></tp:taxon-name>. In: Institute Zoologica Academia Sinica, Institute Oceanology Academia Sinica, Shanghai Fish Collection (Eds) The fishes of South China Sea. Science Press, Beijing, 438–454.</mixed-citation></ref><ref id="B5"><mixed-citation xmlns:xlink="http://www.w3.org/1999/xlink" xlink:type="simple">Chakrabarty P, Sparks JS, Ho H-C (2010) Taxonomic review of the ponyfishes (<tp:taxon-name><tp:taxon-name-part taxon-name-part-type="order">Perciformes</tp:taxon-name-part></tp:taxon-name>: <tp:taxon-name><tp:taxon-name-part taxon-name-part-type="family">Leiognathidae</tp:taxon-name-part></tp:taxon-name>) of Taiwan. Marine Biodiversity 40(2): 107–121. <ext-link xlink:href="10.1007/s12526-010-0037-0" ext-link-type="doi" xlink:type="simple">https://doi.org/10.1007/s12526-010-0037-0</ext-link></mixed-citation></ref><ref id="B29"><mixed-citation xmlns:xlink="http://www.w3.org/1999/xlink" xlink:type="simple">Shen S-J, Wu G-Y (2012) Atlas of fishes in Taiwan. Taiwan University, Taipei, 896 pp.</mixed-citation></ref></ref-list></tp:taxon-treatment>
