# Supplementary material for: A new leiognathid record from China with complete mitogenomes and phylogenetic insights of two Aurigequula (Teleostei, Leiognathidae) species
Source: Zookeys. 2026 Jan 21;1267:31–49. doi: 10.3897/zookeys.1267.174380 (PMC12853101; doi:10.3897/zookeys.1267.174380)
Supplement: Supplementary material 1 — Supplementary information [file zookeys-1267-031_article-174380__-s001.zip]

Archive with 4 entries (4 files):
- 174380_0R-1-A_Figure_S2_Secondary_structure_of_the_22_tRNA_genes_of_the_mitochondrial_genome_of_A_striat.pdf
- 174380_0R-1-A_Figure_S3_Secondary_structure_of_the_22_tRNA_genes_of_the_mitochondrial_genome_of_A_fasciata.pdf
- 174380_1C-1-A_revised1224_Table_S1-S5_of_Aurigequula_striata.docx
- 174380_1C-1-A_revised_add_Figure_S1_location.pdf
